# Supplementary material for: Nut Consumption Is Associated with Lower Risk of Metabolic Syndrome and Its Components in Type 1 Diabetes
Source: Nutrients. 2021 Oct 30;13(11):3909. doi: 10.3390/nu13113909 (PMC8620387; doi:10.3390/nu13113909)
Supplement: Supplementary file 1 [file nutrients-13-03909-s001.zip]

Archive with 1 entries (1 files):
- nutrients-1431102-supplementary.pdf
